# Supplementary material for: Characterization of Polyphenolic Compounds from Bacopa procumbens and Their Effects on Wound-Healing Process
Source: Molecules. 2022 Oct 2;27(19):6521. doi: 10.3390/molecules27196521 (PMC9571823; doi:10.3390/molecules27196521)
Supplement: Supplementary file 1 [file molecules-27-06521-s001.zip]

Archive with 1 entries (1 files):
- molecules-1917338-supplementary.pdf
